# Supplementary material for: Total and Added Sugar Intakes Are Increasing among Children and Adolescents in China: Findings from CHNS 1997–2011
Source: Nutrients. 2022 Aug 15;14(16):3340. doi: 10.3390/nu14163340 (PMC9416199; doi:10.3390/nu14163340)
Supplement: Supplementary file 1 [file nutrients-14-03340-s001.zip]

Archive with 1 entries (1 files):
- nutrients-1829804-supplementary.pdf
